# Supplementary material for: Deciphering the Role of ASPM in Breast Cancer: A Comprehensive Multicohort Study
Source: Cancers (Basel). 2024 Nov 13;16(22):3814. doi: 10.3390/cancers16223814 (PMC11592464; doi:10.3390/cancers16223814)
Supplement: Supplementary file 1 [file cancers-16-03814-s001.zip]

Archive with 1 entries (1 files):
- cancers-3247414-supplementary.pdf
